# Supplementary material for: Altered Directed-Connectivity Network in Temporal Lobe Epilepsy: A MEG Study
Source: Sensors (Basel). 2025 Feb 22;25(5):1356. doi: 10.3390/s25051356 (PMC11902853; doi:10.3390/s25051356)
Supplement: Supplementary file 1 [file sensors-25-01356-s001.zip]

Archive with 5 entries (5 files):
- Supplementary Figure S1.pdf
- Supplementary Table S1.pdf
- Supplementary Table S2.pdf
- Supplementary Table S3 and Supplementary Figure S2.pdf
- Supplementary Table S4.pdf
